# Supplementary material for: Phenotypic and genotypic characterization of antimicrobial resistance in coagulase-negative staphylococci from bone lesions in broiler chickens
Source: BMC Vet Res. 2026 May 26;22:435. doi: 10.1186/s12917-026-05584-8 (PMC13393699; doi:10.1186/s12917-026-05584-8)
Supplement: Supplementary file 2 — Supplementary Material 2. [file 12917_2026_5584_MOESM2_ESM.xlsx]

## Sheet: S1
Supplementary table S1. Antimicrobial agents used in susceptibility testing of Staphylococcus spp. isolates, with corresponding symbols and concentrations applied for disk diffusion and gradient diffusion strip testing.
Name	Symbol	Disc concentration (µg)	Gradient diffusionstrip concentration (µg)
Penicillin	P	10	0.016-256
Amoxicillin Clavulanate	AMC	30	0.016-256
Cefoxitin	FOX	30	0.016-256
Cefpodoxime	CPD (PX)	10	0.016-256
Tetracycline	TE	30	0.016-256
Doxycycline	DO (DXT)	30	0.016-256
Gentamicin	CN	10	0.016-256
Clindamycin	DA (CD)	2	0.016-256
Enrofloxacin	ENR	5	0.002-32
Erythromycin	E	15	0.016-256
Florfenicol	FFC	30	0.016-256
Trimethoprim-Sulfamethoxazole	SXT	25	0.002-32
The table lists the antimicrobial agents included in the phenotypic susceptibility testing panel, together with the abbreviations used throughout the manuscript and the concentrations used for disk diffusion and MIC gradient diffusion strip testing. Concentrations for disk diffusion are given in μg per disk, and MIC ranges for gradient diffusion strips are given in mg/L.

## Sheet: S2
Supplementary Table S2. Primer sequences and PCR conditions for amplification of antimicrobial resistance genes in Staphylococcus spp. isolates.
Gene	Target resistance	Primer name	Primer sequence (5'-3')	Amplicon size (bp)	PCR conditions	Reference
mecA	Methicillin (β-lactams)	mecA-F	AAAATCGATGGTAAAGGTTGGC	533	95°C 4 min (initial denaturation); 35 cycles: 95°C 30 s, 52°C 30 s, 72°C 1 min; final extension 72°C 5 min.	[1]
		mecA-R	AGTTCTGCA GTACCGGATTTGC
mecC		mecC-F	GCTCCTAATGCTAATGCA	304		[2]
		mecC-R	TAAGCAATAATGACTACC
blaZ	Penicillin (β-lactams)	blaZ-F	AAGAGATTTGCCTATGCTTC	530	95°C 4 min (initial denaturation); 25 cycles: 95°C 1 min, 49°C 1 min, 72°C 1 min; final extension 72°C 5 min.	[3]
		blaZ-R	GCTTGACCACTTTTATCAGC
erm(A)	Macrolide-Lincosamide-Streptogramin B (MLSB)	ermA-F	GTTCAAGAACAATCAATACAGAG	421	95°C 10 min (initial denaturation); 30 cycles: 95°C 30 s, 52°C 30 s, 72°C 1 min; final extension 72°C 10 min.	[4]
		ermA-R	GGATCAGGAAAAGGACATTTTAC
erm(C)		ermC-F	GCTAATATTGTTTAAATCGTCAATTCC	572
		ermC-R	GGATCAGGAAAAGGACATTTTAC
erm(B)		ermB-F	CCGTTTACGAAATTGGAACAGGTAAAGGGC	359	95°C 10 min (initial denaturation); 35 cycles: 95°C 30 s, 55°C 30 s, 72°C 1 min; final extension 72°C 7 min.
		ermB-R	GAATCGAGACTTGAGTGTGC
lnu(A)	Lincosamides	lnuA-F	GGTGGCTGGGGGGTAGATGTATTAACTGG	323	95°C 10 min (initial denaturation); 30 cycles: 95°C 30 s, 55°C 30 s, 72°C 1 min; final extension 72°C 10 min.
		lnuA-R	GCTTCTTTTGAAATACATGGTATTTTTCGATC
vga(A)	Streptogramin A	vga-F	CCAGAACTGCTATTAGCAGATGAA	470	95°C 10 min (initial denaturation); 30 cycles: 95°C 30 s, 54°C 30 s, 72°C 1 min; final extension 72°C 10 min.
		vga-R	AAGTTCGTTTCTCTTTTCGACG
tet(K)	Tetracyclines	tetK-F	TATTTTGGCTTTGTATTCTTTCAT	1159	95°C 5 min (initial denaturation); 35 cycles: 95°C 1 min, 52°C 1 min, 72°C 90 s; final extension 72°C 7 min.	[5]
		tetK-R	GCTATACCTGTTCCCTCTGATAA
tet(M)		tetM-F	AGTTTTAGCTCATGTTGATG	1862
		tetM-R	TCCGACTATTTAGACGACGG
tet(L)		tetL-F	ATAAATTGTTTCGGGTCGGTAAT	1077
		tetL-R	AACCAGCCAACTAATGACAATGAT
fexA	Phenicols	fexA-F	GTACTTGTAGGTGCAATTACGGCTGA	1272	95°C 4 min (initial denaturation); 30 cycles: 95°C 30 s, 58°C 30 s, 72°C 1 min; final extension 72°C 5 min.	[6]
		fexA-R	CGCATCTGAGTAGGACATAGCGTC
cfr	Phenicols, Lincosamides, Oxazolidinones	cfr-F	TGAAGTATAAAGCAGGTTGGGAGTCA	746	95°C 4 min (initial denaturation); 30 cycles: 95°C 30 s, 57°C 30 s, 72°C 1 min; final extension 72°C 5 min.
		cfr-R	ACCATATAATTGACCACAAGCAGC
aac(6′)-Ie-aph(2″)-Ia	Aminoglycosides	aac6-F	CAGAGCCTTGGGAAGATGAAG	348	95°C 3 min (initial denaturation); 30 cycles: 95°C 40 s, 55°C 40 s, 72°C 40 s; final extension 72°C 2 min.	[7]
		aac6-R	CCTCGTGTAATTCATGTTCTGGC
F - forward primer; R - reverse primer
References:
[1]	Murakami K, Minamide W, Wada K, Nakamura E, Teraoka H, Watanabe S. Identification of methicillin-resistant strains of staphylococci by polymerase chain reaction. J Clin Microbiol. 1991 Oct;29(10):2240–4.
[2]	Cuny C, Layer F, Strommenger B, Witte W. Rare Occurrence of Methicillin-Resistant Staphylococcus aureus CC130 with a Novel mecA Homologue in Humans in Germany. PLOS ONE. 2011 Sept 8;6(9):e24360.
[3]	Vesterholm-Nielsen M, Olhom Larsen M, Elmerdahl Olsen J, Moller Aarestrup F. Occurrence of the blaZ gene in penicillin resistant Staphylococcus aureus isolated from bovine mastitis in Denmark. Acta Vet Scand. 1999;40(3):279–86.
[4]	Lina G, Quaglia A, Reverdy ME, Leclercq R, Vandenesch F, Etienne J. Distribution of Genes Encoding Resistance to Macrolides, Lincosamides, and Streptogramins among Staphylococci. Antimicrob Agents Chemother. 1999 May;43(5):1062–6.
[5]	Trzcinski K, Cooper BS, Hryniewicz W, Dowson CG. Expression of resistance to tetracyclines in strains of methicillin-resistant Staphylococcus aureus. J Antimicrob Chemother. 2000 June;45(6):763–70.
[6]	Kehrenberg C, Schwarz S. Distribution of Florfenicol Resistance Genes fexA and cfr among Chloramphenicol-Resistant Staphylococcus Isolates. Antimicrob Agents Chemother. 2006 Apr;50(4):1156–63.
[7]	Vakulenko SB, Donabedian SM, Voskresenskiy AM, Zervos MJ, Lerner SA, Chow JW. Multiplex PCR for detection of aminoglycoside resistance genes in enterococci. Antimicrob Agents Chemother. 2003 Apr;47(4):1423–6.

## Sheet: S3
Supplementary Table S3. Isolate-level raw data for PCR, disk diffusion, and MIC analyses of coagulase-negative staphylococci from skeletal lesions in broiler chickens.
ID	Name	Species	Lesion_type	mecA	mecC	blaZ	erm(A)	erm(B)	erm(C)	Inu(A)	vga(A)	tet(K)	tet(L)	tet(M)	fexA	cfr	aac(6′)-Ie-aph(2″)-Ia	P	P-phenotype	P-MIC	P-MIC-phenotype	AMC	AMC-phenotype	AMC-MIC	AMC-MIC-phenotype	FOX	FOX-phenotype	FOX-MIC	FOX-MIC-phenotype	CPD	CPD-phenotype	CPD-MIC	CPD-MIC-phenotype	TE	TE-phenotype	TE-MIC	TE-MIC-phenotype	DO	DO-phenotype	DO-MIC	DO-MIC-phenotype	CN	CN-phenotype	CN-MIC	CN-MIC-phenotype	DA	DA-phenotype	DA-MIC	DA-MIC-phenotype
5	03/01 LF-P	S. cohnii	FHT	0	0	1	0	0	0	1	0	0	0	0	0	0	0	33	S			38				26	S			19	I			28	S			30	S			28	S			20	I
6	03/02 RF-P	S. epidermidis	FHN	0	0	0	0	0	0	0	0	0	1	0	0	0	0	56	S			50				34	S			28	S			33	S			32	S			26	S			29	S
7	03/02 LT-P A	S. epidermidis	THN	0	0	0	0	0	0	0	0	0	0	0	0	0	0	52	S			60				40	S			30	S			32	S			30	S			36	S			29	S
8	03/02 LT-P B	S. hominis	THN	0	0	0	0	0	0	0	0	0	0	0	0	0	0	40	S			34				24	R			25	S			32	S			30	S			26	S			28	S
11	03/03 RF-P	S. hominis	FHT	0	0	0	0	0	0	0	0	0	0	0	0	0	0	40	S			42				28	S			25	S			36	S			37	S			32	S			34	S
12	03/03 LF-P	S. arlettae	FHT	0	0	0	0	0	0	1	0	0	0	0	0	0	0	43	S			42				28	S			25	S			30	S			32	S			14	I			26	S
13	03/05 V A	S. cohnii	abscess	0	0	0	0	0	0	1	0	0	0	0	0	1	0	32	S			40				31	S			26	S			30	S			27	S			31	S			20	I
14	03/05 V C	S. hominis	abscess	0	0	1	0	0	0	0	0	0	0	0	0	0	0	24	R			39				35	S			36	S			29	S			29	S			36	S			34	S
17	0X/01 LF-P C	S. arlettae	FHN	0	0	0	0	0	0	1	0	0	1	0	0	0	0	21	R	0.19	I	31		0.032	I	27	S	1.5	S	25	S	0.25	S	6	R	96	R	9	R	32	R	30	S	0.047	S	32	S	0.094	S
20	04/01 RK A	S. epidermidis	synovitis	0	0	0	0	0	0	0	0	0	0	0	0	0	0	50	S			56				36	S			30	S			31	S			34	S			29	S			28	S
21	04/01 RK B	S. cohnii	synovitis	0	0	0	0	0	1	1	0	0	0	0	0	1	0	36	S			50				50	S			36	S			32	S			28	S			40	S			0	R
22	04/02 LH	S. cohnii	synovitis	1	0	0	0	0	1	0	0	0	0	1	0	0	0	28	R			32				20	R			11	R			8	R			10	R			27	S			0	R
23	04/03 LT-P	S. cohnii	normal	0	0	0	0	0	0	1	0	0	1	1	0	1	0	32	S			40				32	S			27	S			6	R			8	R			35	S			20	I
24	04/03 RF-P A	S. haemolyticus	FHN	0	0	0	0	0	0	0	1	1	0	0	0	0	0	40	S	0.032	S	40		0.047	S	28	S	1	S	21	S	1.5	S	11	R	12	R	18	R	2	R	25	S	0.094	S	10	R	6	R
25	04/04 RT-P B	S. cohnii	normal	1	0	0	0	0	1	1	0	0	0	1	0	1	0	22	R			27				20	R			11	R			9	R			11	R			30	S			0	R
26	04/05 LF-P A	S. cohnii	FHT	1	0	0	0	0	1	0	0	0	1	1	0	1	0	28	R			39				33	S			24	S			0	R			6	R			37	S			0	R
27	04/05 LF-P B	S. cohnii	FHT	1	0	0	0	0	1	1	0	0	1	0	0	1	0	31	S	0.064	S	39		0.016	S	32	S	0.5	S	25	S	0.25	S	8	R	32	R	12	R	8	R	35	S	0.016	S	0	R	256	R
28	04/05 LH A	S. cohnii	synovitis	1	0	0	0	0	0	0	0	0	1	1	0	1	0	23	R			27				21	R			12	R			8	R			11	R			30	S			0	R
29	05/03 LF-P	S. hominis	FHS	0	0	1	0	0	0	0	0	0	1	1	0	0	0	30	S			42				50	S			50	S			50	S			32	S			40	S			50	S
30	06/01 LT-P	M. lentus	normal	0	0	0	0	0	0	1	0	1	0	0	0	0	0	28	R			33				30	S			18	I			30	S			29	S			25	S			13	R
31	06/03 RF-P A	S. cohnii	FHS	0	0	0	0	0	0	1	0	0	1	0	0	1	0	32	S			36				29	S			22	S			28	S			26	S			30	S			22	S
32	06/03 RF-P B	S. arlettae	FHS	0	0	0	0	0	0	0	0	0	0	1	0	0	0	50	S			50				34	S			30	S			36	S			28	S			29	S			32	S
33	06/03 LF-P A	S. saprophyticus	FHS	0	0	0	0	0	0	0	0	0	0	0	0	0	0	29	S			33				29	S			21	S			30	S			30	S			30	S			32	S
34	06/03 LF-P B	S. saprophyticus	FHS	0	0	0	0	0	0	1	0	0	0	0	0	0	0	27	R			35				29	S			20	I			29	S			30	S			28	S			22	S
35	07/05 RF-P	S. cohnii	FHS	0	0	0	0	0	0	0	0	0	1	0	0	1	0	32	S			37				23	R			31	I			30	S			30	S			26	S			20	I
36	07/05 RT-P	S. arlettae	normal	0	0	0	0	0	0	0	0	1	0	0	0	0	0	22	R			34				33	S			29	S			0	R			8	R			17	S			28	S
37	07/05 LF-P A	S. saprophyticus	FHS	0	0	0	0	0	0	1	0	0	0	0	0	0	0	26	R			31				30	S			20	I			29	S			28	S			30	S			21	S
38	07/05 LF-P B	S. haemolyticus	FHS	0	0	0	0	0	0	1	0	0	0	0	0	1	0	26	R			36				26	S			18	I			26	S			27	S			31	S			19	I
39	08/02 LT-P A	S. saprophyticus	normal	0	0	0	0	0	0	0	0	0	0	0	0	0	0	29	S			35				28	S			20	I			28	S			27	S			28	S			31	S
41	10/01 RF-P	S. epidermidis	FHS	0	0	1	0	0	1	0	0	0	0	0	0	0	0	15	R	1	R	23		0.19	S	28	S	2	S	24	S	1	S	23	S	0.38	S	22	I	0.25	I	20	S	0.25	S	23	S	0.125	S
42	10/01 RT-P	S. epidermidis	normal	0	0	1	0	0	0	0	0	0	0	0	0	0	0	42	S			40				29	S			25	S			6	R			12	R			28	S			32	S
43	10/01 LT-P	S. epidermidis	normal	0	0	0	0	0	0	0	0	0	0	0	0	0	0	44	S			50				14	R			26	S			25	S			28	S			26	S			24	S
44	475/21 A	M. sciuri	synovitis	1	0	0	0	0	0	0	0	0	1	1	0	0	0	28	R			30				21	R			12	R			0	R			7	R			25	S			26	S
45	475/21 B	M. lentus	synovitis	1	0	0	0	1	0	1	0	0	1	0	0	0	0	28	R	0.25	R	30		0.38	`	29	S	1	S	12	R	6	I	9	R	32	S	12	R	8	R	28	S	0.047	S	0	R	256	R
46	475/21 C	S. cohnii	synovitis	0	0	0	0	0	0	0	0	0	1	1	0	0	0	15	R			25				21	R			13	R			6	R			8	R			27	S			0	R
48	10/02 LF-P	S. epidermidis	normal	0	0	1	0	0	1	0	0	0	1	1	0	0	0	20	R			28				34	S			26	S			24	S			23	I			28	S			28	S
49	10/02 RF-P A	S. epidermidis	FHT	0	0	1	0	0	1	0	0	0	0	1	0	0	0	44	S			42				40	S			19	I			34	S			33	S			26	S			27	S
51	10/02 LT-P A	S. hominis	THN	1	0	1	0	0	0	0	0	0	1	1	0	0	0	21	R	0.5	R	30		0.125	S	22	R	4	S	29	S	0.38	S	32	S	0.19	S	34	S	0.125	S	30	S	0.094	S	32	S	0.094 S
53	10/03 LT-P	S. hominis	normal	1	0	1	0	0	0	0	0	0	0	1	0	0	0	21	R			34				25	S			24	S			30	S			30	S			28	S			29	S
54	10/05 LF-P	S. epidermidis	FHS	0	0	1	0	0	0	0	0	0	0	1	0	0	0	32	S			40				35	S			30	S			34	S			33	S			30	S			35	S
55	11/01 LF-P A	S. cohnii	normal	0	0	0	0	0	0	1	0	0	0	0	0	1	0	25	R			31				26	S			17	R			7	R			11	R			28	S			18	I
56	11/01 LF-P B	S. saprophyticus	normal	0	0	1	0	0	0	1	0	1	0	0	0	0	0	15	R	2	R	28		0.125	S	28	S	1.5	S	18	I	1.5	S	8	R	48	R	11	R	6	R	32	S	0.023	S	23	S	0.125	S
58	11/01 RT-P	S. hominis	THN	0	0	1	0	0	0	0	0	0	0	0	0	0	0	20	R			30				26	S			26	S			32	S			30	S			32	S			30	S
61	11/02 LF-P	S. saprophyticus	FHS	0	0	0	0	0	0	1	0	1	0	0	0	0	0	26	R			33				27	S			18	I			8	R			11	R			28	S			27	S
62	11/05 RF-P	S. epidermidis	FHN	0	0	1	0	0	0	0	0	0	0	0	0	0	0	20	R			29				32	S			28	S			24	S			23	I			28	S			28	S
63	0X/04 LF-P A	S. hominis	FHN	1	0	1	0	0	0	0	0	0	0	0	0	0	0	18	R			29				21	R			24	S			30	S			32	S			28	S			30	S
64	0X/04 LF-P B	S. epidermidis	FHN	0	0	1	0	0	0	1	0	0	0	0	0	0	0	21	R			26				33	S			25	S			28	S			27	S			25	S			23	S
65	0X/05 LF-P	S. chromogenes	FHN	0	0	1	0	0	0	0	0	0	0	0	0	0	0	19	R			28				40	S			13	R			30	S			29	S			29	S			25	S
66	12/01 LF-P	S. cohnii	FHN	0	0	0	0	0	0	1	0	0	1	0	0	0	0	31	S			34				27	S			19	I			7	R			9	R			24	S			19	I
67	12/02 RF-P	S. cohnii	FHN	0	0	0	0	0	0	1	0	0	0	0	0	0	0	34	S			38				27	S			19	I			28	S			30	S			27	S			20	I
68	12/02 LF-P A	S. epidermidis	FHN	0	0	0	0	0	0	0	0	0	0	0	0	0	0	50	S			50				37	S			33	S			34	S			30	S			33	S			32	S
69	12/02 LF-P B	S. hominis	FHN	0	0	1	0	0	0	0	0	0	0	0	0	0	0	21	R			28				26	S			24	S			32	S			32	S			28	S			33	S
70	12/03 RT-D	S. cohnii	necrosis	0	0	0	0	0	0	1	0	0	1	0	0	0	0	33	S			36				25	S			18	I			7	R			10	R			29	S			17	I
71	12/04 RF-P	S. chromogenes	FHN	0	0	1	0	0	1	1	0	0	1	0	0	0	0	21	R	0.19	R	30		0.016	S	37	S	0.38	S	32	S	0.5	S	11	R	48	R	16	R	8	R	35	S	0.047	S	0	R	256	R
72	12/04 LF-P	M. lentus	FHN	0	0	1	0	0	0	1	1	0	0	0	0	0	0	36	S			46				30	S			21	S			31	S			28	S			25	S			12	R
73	12/04 LT-P	M. lentus	THN	0	0	1	0	0	0	0	0	1	0	0	0	0	0	32	S			38				31	S			30	S			9	R			17	R			26	S			11	R
74	12/05 RF-P	M. lentus	FHT	0	0	0	0	0	0	0	0	0	0	0	0	0	0	32	S			38				30	S			20	S			29	S			29	S			25	S			15	I
75	12/05 RT-P	M. lentus	normal	0	0	0	0	0	0	0	0	0	0	0	0	0	0	31	S			38				32	S			21	S			30	S			31	S			25	S			14	R
76	12/05 RH	S. cohnii	synovitis	0	0	0	0	0	0	1	0	0	1	0	0	0	0	32	S			38				24	R			19	I			7	R			11	R			28	S			20	I
77	12/05 LH A	S. chromogenes	synovitis	0	0	1	0	0	1	1	0	0	1	0	0	0	0	22	R			31				34	S			25	S			8	R			13	R			30	S			0	R
78	12/05 LH B	M. lentus	synovitis	1	0	0	0	0	0	0	0	0	1	1	0	0	0	25	R			24				22	R			7	R			12	R			17	R			25	S			13	R
79	12/05 LH C	S. cohnii	synovitis	0	0	0	0	0	0	1	0	1	0	0	0	1	0	29	S			35				25	S			17	R			8	R			11	R			30	S			16	I
80	15/01 LF-P	S. saprophyticus	FHN	1	0	0	0	0	0	0	0	0	0	0	0	0	0	28	R			32				27	S			23	S			7	R			12	R			28	S			20	I
81	14/01 LH	S. carnosus	synovitis	0	0	0	0	0	0	0	0	0	0	1	0	0	0	22	R			32				32	S			28	S			0	R			10	R			28	S			0	R
82	15/02 LF-P	S. saprophyticus	FHN	1	0	0	0	0	0	1	0	0	0	0	0	0	0	29	S			34				28	S			23	S			7	R			12	R			29	S			19	I
83	15/04 RF-P	S. saprophyticus	FHN	0	0	0	0	0	0	1	0	0	0	0	0	0	0	26	R			33				28	S			17	R			8	R			17	R			32	S			25	S
84	13/07 V	S. epidermidis	abscess	0	0	0	0	0	0	0	0	0	0	0	0	0	0	50	S			50				38	S			30	S			32	S			32	S			15	S			28	S
85	13/10 V	S. hominis	abscess	0	0	1	0	0	0	0	0	0	0	0	0	0	0	22	R			32				32	S			30	S			30	S			28	S			33	S			32	S
86	13/22 RF-P A	S. hominis	FHN	0	0	1	0	0	0	0	0	0	0	0	0	0	0	21	R			31				26	S			27	S			6	R			8	R			30	S			28	S
87	13/22 RF-P B	S. hominis	FHN	0	0	1	0	0	0	0	1	0	0	1	1	1	0	21	R			32				28	S			26	S			6	R			6	R			27	S			11	R
88	13/16 LF-P A	S. chromogenes	FHN	0	0	1	0	0	0	0	0	0	1	1	0	0	0	19	R			30				34	S			26	S			0	R			7	R			28	S			13	R
89	13/16 LF-P B	S. cohnii	FHN	1	0	1	0	0	0	1	0	0	0	0	0	0	0	8	R			23				17	R			6	R			28	S			27	S			28	S			19	I
90	13/24 RF-P A	S. chromogenes	FHN	0	0	1	0	0	0	1	0	0	0	1	0	0	0	20	R			32				34	S			27	S			0	R			8	R			29	S			13	R
91	13/24 RF-P B	S. chromogenes	FHN	0	0	1	0	0	1	0	0	0	0	0	0	0	0	20	R			32				34	S			26	S			7	R			10	R			30	S			0	R
92	13/24 V A	S. chromogenes	abscess	0	0	1	0	0	0	0	0	0	0	1	0	0	0	18	R			30				30	S			25	S			0	R			7	R			25	S			13	R
93	13/24 V B	S. cohnii	abscess	0	0	0	0	0	0	1	0	0	0	0	0	0	0	32	S			36				27	S			18	I			23	S			27	S			28	S			19	I
94	CB19	S. xylosus	FHN	0	0	0	1	0	0	0	0	0	0	0	0	0	0	11	R			27				27	S			19	I			7	R			10	R			28	S			0	R
95	16/01 FPD A	S. cohnii	FPD	1	0	0	0	0	0	1	0	0	0	0	0	0	0	29	S			36				26	S			18	I			27	S			25	S			29	S			18	I
96	16/01 FPD B	M. lentus	FPD	0	0	1	0	0	0	0	0	0	1	0	0	0	0	33	S			40				32	S			21	S			30	S			30	S			27	S			0	R
97	16/02 FPD	S. chromogenes	FPD	0	0	0	0	0	0	0	0	0	0	0	0	0	0	22	R			32				34	S			26	S			9	R			14	R			30	S			27	S
99	17/01 LF-P B	S. gallinarum	FHN	0	0	0	0	0	0	0	0	0	0	0	0	0	0	26	R			33				28	S			20	I			27	S			27	S			25	S			25	S
100	17/01 LF-P C	M. sciuri	FHN	0	0	1	0	0	0	0	0	0	0	0	0	0	0	25	R	0.125	R	32		0.094	S	26	S	2	S	16	R	3	I	10	R	32	R	14	R	6	R	25	S	0.047	S	15	I	1	I
101	17/01 LF-P D	M. sciuri	FHN	0	0	1	0	0	0	1	0	1	0	0	0	0	0	25	R			29				29	S			16	R			9	R			10	R			23	S			0	R
103	17/01 V A	M. sciuri	abscess	0	0	1	0	0	0	0	0	0	0	0	0	0	0	26	R			31				24	R			16	R			9	R			11	R			24	S			0	R
105	17/01 V C	S. hominis	abscess	0	0	1	0	0	0	0	0	0	0	0	0	0	0	18	R			28				21	R			23	S			7	R			14	R			28	S			29	S
106	17/02 V A	S. hominis	abscess	0	0	0	0	0	0	0	0	0	0	0	0	0	0	45	S			48				34	S			30	S			36	S			40	S			36	S			36	S
107	17/02 V B	S. epidermidis	abscess	0	0	0	0	0	0	0	0	0	0	0	0	0	0	50	S			42				32	S			28	S			36	S			38	S			30	S			30	S
108	17/03 RF-P A	S. xylosus	FHN	0	0	0	0	0	0	0	0	0	0	0	0	0	0	29	S	0.094	S	34		0.032	S	30	S	0.5	S	24	S	0.38	S	30	S	0.75	S	28	S	0.38	I	30	S	0.032	S	27	S	0.19	S
109	17/03 RF-P B	S. epidermidis	FHN	0	0	1	0	0	0	0	0	0	0	0	0	0	0	23	R			36				34	S			26	S			26	S			26	S			30	S			30	S
110	18/01 RF-P	S. cohnii	FHN	0	0	0	1	0	1	0	0	0	1	0	1	1	0	35	S			40				32	S			21	S			8	R			12	R			30	S			0	R
111	19/05 RF-P A	M. lentus	FHN	0	0	0	0	0	0	0	0	0	1	0	1	1	0	32	S			34				34	S			21	S			6	R			10	R			25	S			17	I
113	20/01 RF-P A	S. cohnii	FHN	0	0	0	0	0	0	1	1	0	0	0	0	0	0	38	S			40				26	S			20	I			30	S			28	S			28	S			19	I
114	20/01 RF-P B	M. sciuri	FHN	0	0	0	0	0	0	1	0	0	0	1	0	0	0	22	R			22				21	R			10	R			8	R			14	R			24	S			17	I
The table presents the raw isolate-level dataset used in the antimicrobial resistance analyses. It includes isolate identification, species assignment, lesion type, PCR results for selected resistance genes – disk diffusion zone diameters with categorical interpretation, and MIC values with categorical interpretation where available. PCR results are coded as 1, present, and 0, absent. Disk diffus…
[truncated: 16 more columns]

## Sheet: S4
Supplementary Table S4. Frequency of resistant Staphylococcus spp. isolates per species and antibiotic (disk diffusion method).
Species	P	FOX	CPD	TE	DO	CN	DA	ENR	E	FFC	SXT
S. arlettae	2 (50.0%)	0 (0.0%)	0 (0.0%)	2 (50.0%)	2 (50.0%)	0 (0.0%)	0 (0.0%)	0 (0.0%)	2 (50.0%)	0 (0.0%)	0 (0.0%)
S. carnosus	1 (100.0%)	0 (0.0%)	0 (0.0%)	1 (100.0%)	1 (100.0%)	0 (0.0%)	1 (100.0%)	1 (100.0%)	1 (100.0%)	0 (0.0%)	0 (0.0%)
S. chromogenes	8 (100.0%)	0 (0.0%)	1 (12.5%)	7 (87.5%)	7 (87.5%)	0 (0.0%)	6 (75.0%)	8 (100.0%)	6 (75.0%)	0 (0.0%)	3 (37.5%)
S. cohnii	7 (30.4%)	7 (30.4%)	7 (30.4%)	13 (56.5%)	13 (56.5%)	0 (0.0%)	8 (34.8%)	13 (56.5%)	10 (43.5%)	1 (4.3%)	1 (4.3%)
S. epidermidis	5 (33.3%)	1 (6.7%)	0 (0.0%)	1 (6.7%)	1 (6.7%)	0 (0.0%)	0 (0.0%)	0 (0.0%)	5 (33.3%)	0 (0.0%)	0 (0.0%)
S. gallinarum	1 (100.0%)	0 (0.0%)	0 (0.0%)	0 (0.0%)	0 (0.0%)	0 (0.0%)	0 (0.0%)	0 (0.0%)	0 (0.0%)	0 (0.0%)	0 (0.0%)
S. haemolyticus	1 (50.0%)	0 (0.0%)	0 (0.0%)	1 (50.0%)	1 (50.0%)	0 (0.0%)	1 (50.0%)	1 (50.0%)	1 (50.0%)	0 (0.0%)	0 (0.0%)
S. hominis	10 (71.4%)	4 (28.6%)	0 (0.0%)	3 (21.4%)	3 (21.4%)	0 (0.0%)	1 (7.1%)	0 (0.0%)	7 (50.0%)	1 (7.1%)	1 (7.1%)
M. lentus	3 (33.3%)	1 (11.1%)	2 (22.2%)	4 (44.4%)	4 (44.4%)	0 (0.0%)	7 (77.8%)	8 (88.9%)	2 (22.2%)	1 (11.1%)	4 (44.4%)
S. saprophyticus	6 (66.7%)	0 (0.0%)	1 (11.1%)	5 (55.6%)	5 (55.6%)	0 (0.0%)	0 (0.0%)	4 (44.4%)	4 (44.4%)	0 (0.0%)	0 (0.0%)
M. sciuri	5 (100.0%)	3 (60.0%)	5 (100.0%)	5 (100.0%)	5 (100.0%)	0 (0.0%)	2 (40.0%)	2 (40.0%)	4 (80.0%)	0 (0.0%)	0 (0.0%)
S. xylosus	1 (50.0%)	0 (0.0%)	0 (0.0%)	1 (50.0%)	1 (50.0%)	0 (0.0%)	1 (50.0%)	1 (50.0%)	1 (50.0%)	1 (50.0%)	0 (0.0%)
Total:	50 (53.8%)	16 (17.2%)	16 (17.2%)	43 (46.2%)	43 (46.2%)	0 (0%)	27 (29.0%)	38 (40.9%)	43 (46.2%)	4 (4.3%)	9 (9.7%)
The table summarizes the frequency of isolates categorized as resistant (R) by disk diffusion for each species-antibiotic combination. Values are given as n (%), where percentages were calculated within species for each antibiotic tested. Only the resistant category is shown in this table.
P – penicillin, FOX – cefoxitin, CPD – cefpodoxime, TE – tetracycline, DO – doxycycline, CN – gentamycin, DA – clindamycin, ENR – enrofloxacin, E – erythromycin, FFC – florfenicol, SXT – sulphmetaxazole with trimethoprim

## Sheet: S5
Supplementary Table S5. Sequencing and assembly quality metrics for Staphylococcus cohnii SC27
Metric	Value
Assembly size (bp)	2,705,049
Number of contigs	8
Number of contigs ≥ 1,000 bp	8
Largest contig (bp)	2,616,820
GC content (%)	32.44
N50 (bp)	2,616,820
N90 (bp)	2,616,820
auN (bp)	2,532,596.7
L50	1
L90	1
Ns per 100 kbp	0
BUSCO lineage dataset	staphylococcaceae_odb12
BUSCO groups searched (n)	809
Complete BUSCOs, C (%)	98.6
Complete and single-copy BUSCOs, S (%)	97.9
Complete and duplicated BUSCOs, D (%)	0.7
Fragmented BUSCOs, F (%)	0.5
Missing BUSCOs, M (%)	0.9
Complete BUSCOs, C (count)	798
Complete and single-copy BUSCOs, S (count)	792
Complete and duplicated BUSCOs, D (count)	6
Fragmented BUSCOs, F (count)	4
Missing BUSCOs, M (count)	7
BUSCO mode	prok_genome_prod
Gene predictor	prodigal
The table summarizes the main assembly statistics and genome completeness metrics for the SC27 draft genome, including assembly size, contig structure, GC content, QUAST-derived assembly measures, and BUSCO completeness results.

## Sheet: S6
Supplementary Table S6. Resistance-associated genes identified in Staphylococcus cohnii SC27
Gene	Product	Source database
ant(4')-Ia	aminoglycoside O-nucleotidyltransferase ANT(4')-Ia	ARIBA
ant(9)-I	ANT(9) family aminoglycoside nucleotidyltransferase	PATRIC; ARIBA
bla	Class A beta-lactamase	PATRIC
catA1	type A-1 chloramphenicol O-acetyltransferase	ARIBA
dfrK	trimethoprim-resistant dihydrofolate reductase DfrK	ARIBA
erm(33)	23S rRNA methyltransferase Erm(33)	ARIBA
erm(C)	23S rRNA methyltransferase Erm(C)	PATRIC; ARIBA
fosB	fosfomycin resistance protein FosB	PATRIC
fosD	fosfomycin resistance bacillithiol transferase FosD	ARIBA
fusF	fusidic acid resistance EF-G-binding protein FusF	ARIBA
lnu(A)	lincosamide nucleotidyltransferase Lnu(A)	PATRIC; ARIBA
msr(A)	ABC-F type ribosomal protection protein Msr(A)	PATRIC; ARIBA
norA	quinolone resistance protein NorA	PATRIC
tet(C)	tetracycline efflux MFS transporter Tet(C)	ARIBA
tet(L)	tetracycline efflux transporter Tet(L)	PATRIC; ARIBA
MurA	UDP-N-acetylglucosamine 1-carboxyvinyltransferase	PATRIC
gyrA	DNA gyrase subunit A	PATRIC
BceR	two-component response regulator BceR	PATRIC
TcaA	membrane protein TcaA associated with teicoplanin resistance	PATRIC
GdpD	glycerophosphoryl diester phosphodiesterase	PATRIC
TcaR	teicoplanin-resistance associated regulator TcaR	PATRIC
TcaB2	teicoplanin resistance transporter, TcaB family	PATRIC
LiaF	inhibitor of LiaRS/VraRS signaling pathway	PATRIC
YkkCD	broad-specificity multidrug efflux pump YkkC/D	PATRIC
MprF	lysylphosphatidylglycerol synthase	PATRIC
Ddl	D-alanine--D-alanine ligase	PATRIC
IleS	isoleucyl-tRNA synthetase	PATRIC
PgsA	CDP-diacylglycerol--glycerol-3-phosphate 3-phosphatidyltransferase	PATRIC
BceS	two-component sensor histidine kinase BceS	PATRIC
kasA	3-oxoacyl-[ACP] synthase KASII	PATRIC
rho	transcription termination factor Rho	PATRIC
S10p	SSU ribosomal protein S10p	PATRIC
Alr	alanine racemase	PATRIC
EF-Tu	translation elongation factor Tu	PATRIC
LiaS	cell envelope stress response sensor kinase LiaS/VraS	PATRIC
folP	dihydropteroate synthase	PATRIC
EF-G	translation elongation factor G	PATRIC
TcaB	teicoplanin resistance transporter, TcaB family	PATRIC
LiaR	cell envelope stress response regulator LiaR/VraR	PATRIC
fabI	enoyl-[ACP] reductase	PATRIC
S12p	SSU ribosomal protein S12p	PATRIC
gidB	16S rRNA methyltransferase GidB	PATRIC
folA	dihydrofolate reductase	PATRIC
rpoC	DNA-directed RNA polymerase beta' subunit	PATRIC
rpoB	DNA-directed RNA polymerase beta subunit	PATRIC
gyrB	DNA gyrase subunit B	PATRIC
The table lists named or clearly resistance-associated determinants identified in SC27 by BV-BRC/PATRIC annotation and targeted ARIBA screening. Duplicate and synonymous entries were collapsed at the gene symbol level where appropriate. The table includes the reported gene symbol, annotation source, and corresponding functional assignment.

## Sheet: S7
Supplementary Table S7. Plasmid summary for Staphylococcus cohnii SC27.
Plasmid contig	Size (bp)	Circular flagged by assembler	Top BLASTn hit	Accession	% identity	Query coverage	AMR-associated genes detected on plasmid
pSC27_46k	46437	Yes	Staphylococcus sp. 693-2 plasmid pLEW6932, complete sequence	DQ390456.1	0.992	0.49	fosB; dfrK; tet(L); ant(4')-Ia
pSC27_29k	29336	Yes	Staphylococcus cohnii strain FDAARGOS_538 plasmid unnamed, complete sequence	CP033734.1	0.9995	0.68	No canonical AMR genes detected
pSC27_3k90	3899	Yes	Staphylococcus aureus plasmid pSWS2889, strain MRSA ST398, isolate 1110902889	HG803547.1	1	1	ant(9)-I
pSC27_2k46	2458	Yes	Staphylococcus saprophyticus strain UTI-035 plasmid pUTI-035-3, complete sequence	CP054437.1	1	1	SMR-family efflux transporter (biocide/QAC-associated)
pSC27_2k36	2362	Yes	Staphylococcus aureus strain NAS_AN_109 plasmid unnamed3, complete sequence	CP062375.1	0.9924	1	erm(C)
pSC27_2k35	2353	Yes	Staphylococcus epidermidis strain sep6 plasmid pSep6-2, complete sequence	CP100385.1	0.9987	1	lnu(A)
pSC27_1k38	1384	Yes	Staphylococcus simulans strain PFJB-50N plasmid pPFJB-50N-4, complete sequence	CP178245.1	0.7492	0.82	No canonical AMR genes detected
The table summarizes the plasmid contigs identified in the SC27 assembly, including plasmid size, circularity status as flagged by the assembler, sequencing depth, major annotated resistance-associated genes, predicted transfer-related features, and top BLASTn similarities to previously described staphylococcal plasmids where applicable.

## Sheet: S8
Supplementary table S8. Virulence-associated genes identified in Staphylococcus cohnii SC27
Gene	Product	Functional category	Source database
cap8E	UDP-N-acetylglucosamine 4,6-dehydratase	Immune modulation – Antiphagocytosis	VFDB
cap8G	UDP-N-acetyl-L-fucosamine synthase	Immune modulation – Antiphagocytosis	VFDB
clpP	ATP-dependent Clp protease proteolytic subunit ClpP	Stress survival	VFDB; Victors
clpX	ATP-dependent Clp protease ATP-binding subunit ClpX	Stress survival	Victors
recA	RecA protein	Stress survival	Victors
mgrA	Transcriptional regulator MgrA	Regulation	Victors
ccpA	Catabolite control protein A	Regulation	Victors
citB	Aconitate hydratase	Nutritional/Metabolic factor – Metabolic adaptation	Victors
femB	tRNA-dependent lipid II glycyltransferase / FemB, factor involved in methicillin resistance	Others	Victors
oppD	Oligopeptide ABC transporter, ATP-binding protein OppD	Nutritional/Metabolic factor	Victors
iscR	Iron-sulfur cluster regulator IscR	Nutritional/Metabolic factor – Iron uptake / iron-associated regulation	Victors
purL	Phosphoribosylformylglycinamidine synthase, synthetase subunit	Nutritional/Metabolic factor – Metabolic adaptation	Victors
trpB	Tryptophan synthase beta chain	Nutritional/Metabolic factor – Metabolic adaptation	Victors
The table lists virulence-associated genes annotated in the SC27 genome based on database-supported functional annotation. Genes are grouped by their reported functional class or virulence-related category where applicable.

## Sheet: S9
Supplementary table S9. Additional transporter and drug-target genes identified in Staphylococcus cohnii SC27
Gene	Product	Source database
—	ATP-binding cassette (ABC) superfamily transporter	TCDB
—	Oligopeptide ABC transporter, ATP-binding protein OppF	TCDB
—	KtrCD potassium uptake system, peripheral membrane component KtrC	TCDB
—	Chaperone protein DnaK	TCDB
—	Glucose:proton symporter GlcU	TCDB
—	Ferrichrome transport ATP-binding protein FhuC	TCDB
—	Na+/H+ antiporter subunit C	TCDB
—	Probable low-affinity inorganic phosphate transporter	TCDB
—	Teichoic acid export ATP-binding protein TagH	TCDB
—	Large-conductance mechanosensitive channel	TCDB
—	Manganese ABC transporter, inner membrane permease protein SitD	TCDB
arsB	Arsenite/antimonite:H+ antiporter ArsB	TCDB
—	Cadmium resistance protein	TCDB
—	Oligopeptide ABC transporter, permease protein OppB	TCDB
—	Sodium/proline symporter	TCDB
—	Sodium-dependent anion transporter family protein	TCDB
tet(L)	Tetracycline resistance MFS efflux pump Tet(L)	TCDB
—	Efflux ABC transporter, permease/ATP-binding protein YgaD	TCDB
—	Oligopeptide ABC transporter, permease protein OppC	TCDB
msr(A)	ABC-F type ribosomal protection protein Msr(A)	TCDB
arsC	Arsenate reductase, thioredoxin-coupled, LMWP family	DrugBank
parC	DNA topoisomerase IV subunit A	DrugBank
thrS	Threonyl-tRNA synthetase	DrugBank
moaA	GTP 3',8-cyclase	DrugBank
erm(C)	23S rRNA adenine(2058)-N(6)-dimethyltransferase Erm(C)	DrugBank
folA	Dihydrofolate reductase	DrugBank
ddl	D-alanine--D-alanine ligase	DrugBank
trxB	Thioredoxin reductase	DrugBank
folB	Dihydroneopterin aldolase	DrugBank
murB	UDP-N-acetylenolpyruvoylglucosamine reductase	DrugBank
gyrA	DNA gyrase subunit A	DrugBank; TTD
metG	Methionyl-tRNA synthetase	DrugBank
ileS	Isoleucyl-tRNA synthetase	DrugBank
fabI	Enoyl-[acyl-carrier-protein] reductase [NADH]	DrugBank; TTD
ant(4′)-Ia	Aminoglycoside 4′-nucleotidyltransferase ANT(4′)-Ia	DrugBank
pheS	Phenylalanyl-tRNA synthetase alpha chain	DrugBank
map	Methionine aminopeptidase	DrugBank
rpoC	DNA-directed RNA polymerase beta′ subunit	TTD
dnaB	Replicative DNA helicase DnaB	TTD
femB	tRNA-dependent lipid II glycyltransferase FemB	TTD
rpoB	DNA-directed RNA polymerase beta subunit	TTD
The table summarizes additional transporter- and drug target-related genes identified in SC27 through functional annotation against TCDB, DrugBank, and TTD.

## Sheet: S10
Supplementary Table S10. Categorical agreement between disk diffusion and MIC interpretations of Staphylococcus spp. isolates (one isolate per species; n=10 per antibiotic).
Antibiotic (symbol)	Agreement (n/10, %)	VME (n)	ME (n)	Minor (n)
Penicillin (P)	9/10 (90.0%)	0	0	1
Amoxicillin-clavulanate (AMC)	9/10 (90.0%)	0	0	1
Cefoxitin (FOX)	9/10 (90.0%)	0	1	0
Cefpodoxime (CPD)	7/10 (70.0%)	0	0	3
Tetracycline (TE)	9/10 (90.0%)	0	1	0
Doxycycline (DO)	9/10 (90.0%)	0	0	1
Gentamicin (CN)	10/10 (100.0%)	0	0	0
Clindamycin (DA)	10/10 (100.0%)	0	0	0
Enrofloxacin (ENR)	10/10 (100.0%)	0	0	0
Erythromycin (E)	10/10 (100.0%)	0	0	0
Florfenicol (FFC)	9/10 (90.0%)	0	0	1
Trimethoprim-sulfamethoxazole (SXT)	9/10 (90.0%)	0	0	1
Overall	110/120 (91.7%)	0	2	8
The table summarizes categorical agreement between disk diffusion and MIC interpretations for the exploratory subset tested by both methods. Agreement was assessed for one randomly selected isolate per tested species (n = 10 per antibiotic). CA, categorical agreement; VME, very major error, disk diffusion susceptible and MIC resistant; ME, major error, disk diffusion resistant and MIC susceptible…
